# Supplementary material for: The Decisive Case-Control Study Elaborates the Null Association between ADAMTS5 rs226794 and Osteoarthritis in Asians: A Case-Control Study and Meta-Analysis
Source: Genes (Basel). 2021 Nov 28;12(12):1916. doi: 10.3390/genes12121916 (PMC8701278; doi:10.3390/genes12121916)
Supplement: Supplementary file 1 [file genes-12-01916-s001.zip]

Archive with 1 entries (1 files):
- genes-1446343-supplementary.pdf
